# Supplementary material for: Apigenin and Luteolin Regulate Autophagy by Targeting NRH-Quinone Oxidoreductase 2 in Liver Cells
Source: Antioxidants (Basel). 2021 May 13;10(5):776. doi: 10.3390/antiox10050776 (PMC8153271; doi:10.3390/antiox10050776)
Supplement: Supplementary file 1 [file antioxidants-10-00776-s001.zip]

Archive with 1 entries (1 files):
- antioxidants-1160853-supplementary.pdf
